# Supplementary material for: Efficacy of a Brief Intervention to Improve the Levels of Nutrition and Physical Exercise Knowledge Among Primary School Learners in Tshwane, South Africa: A Quasi-Experimental Study
Source: Int J Environ Res Public Health. 2024 Nov 29;21(12):1592. doi: 10.3390/ijerph21121592 (PMC11675107; doi:10.3390/ijerph21121592)
Supplement: Supplementary file 1 [file ijerph-21-01592-s001.zip]

Archive with 1 entries (1 files):
- ijerph-3247464-supplementary.pdf
